# Supplementary material for: Dysphagia Prevalence, Time Course, and Association with Probable Sarcopenia, Inactivity, Malnutrition, and Disease Status in Older Patients Admitted to an Emergency Department: A Secondary Analysis of Cohort Study Data
Source: Geriatrics (Basel). 2021 Apr 26;6(2):46. doi: 10.3390/geriatrics6020046 (PMC8167602; doi:10.3390/geriatrics6020046)
Supplement: Supplementary file 1 [file geriatrics-06-00046-s001.zip]

Archive with 1 entries (1 files):
- geriatrics-1194577-supplementary.pdf
